# Supplementary material for: Sulphation and Hydrolysis Improvements of Bioactivities, and Immuno-Modulatory Properties of Edible Amanita hemibapha Subspecies javanica (Corner and Bas) Mucilage Polysaccharide as a Potential in Personalized Functional Foods
Source: J Fungi (Basel). 2021 Oct 10;7(10):847. doi: 10.3390/jof7100847 (PMC8540376; doi:10.3390/jof7100847)
Supplement: Supplementary file 1 [file jof-07-00847-s001.zip]

Archive with 1 entries (1 files):
- jof-1402744-supplementary.pdf
